# Supplementary material for: Identification of the oxidation stress-related gene signatures and functional verification of MINK1 in prostate cancer cells
Source: PLoS One. 2026 Jul 8;21(7):e0350334. doi: 10.1371/journal.pone.0350334 (PMC13345288; doi:10.1371/journal.pone.0350334)
Supplement: S1 File — (XLSX) [file pone.0350334.s001.xlsx]

## Sheet: Fig. 8
fig. 8b	BCO1 mRNA expression					fig. 8b	MINK1 mRNA expression
	RWPE1	PC-3	DU145	22Rv1			RWPE1	PC-3	DU145	22Rv1
	0.9659	0.9138	1.0718	1.0718			0.8909	1.7092	2.5374	0.5409
	1.1487	0.8123	0.9075	1.3566			1.0093	1.4373	2.4852	0.5152
	0.9013	1.0353	0.9794	1.0353			1.1121	1.617	3.1675	0.7236
fig. 8b	TAF1C mRNA expression					fig. 8b	MIS18 mRNA expression
	RWPE1	PC-3	DU145	22Rv1			RWPE1	PC-3	DU145	22Rv1
	0.9033	0.5012	0.0892	0.0886			0.7919	1.4175	0.1449	1.2953
	1.0668	0.4943	0.074	0.0924			1.5404	0.7388	0.1469	1.4983
	1.0377	0.5484	0.0804	0.0777			0.8198	1.5192	0.1202	1.1434
fig. 8c	MINK1 protein expression
	RWPE1	PC-3	DU145	22Rv1
	0.19	0.41	0.56	0.07
	0.21	0.44	0.6	0.08
	0.17	0.38	0.52	0.06
fig. 8d	MINK1 mRNA expression (PC-3)						fig. 8d	MINK1 mRNA expression (DU145)
	Control	si-NC	si-MINK1-1	si-MINK1-2	si-MINK1-3			Control	si-NC	si-MINK1-1	si-MINK1-2	si-MINK1-3
	1.014	1.2746	0.3463	0.2045	0.2932			1.0116	0.9977	0.2729	0.189	0.3781
	0.9593	0.9794	0.2717	0.2045	0.3487			0.9571	0.9054	0.3028	0.1984	0.3223
	1.0281	0.8827	0.3057	0.2176	0.3536			1.0329	0.9309	0.2865	0.1826	0.3114

## Sheet: Fig. 9
fig. 9a	OD values (PC-3)
		Control			si-NC			si-MINK1
	0 h	0.7591	0.7628	0.8133	0.7599	0.7821	0.7581	0.7613	0.7833	0.7981
	12 h	0.9272	0.8641	0.8998	0.9032	0.8537	0.9244	0.7931	0.8269	0.8408
	24 h	1.1438	1.2204	1.1819	1.2097	1.1372	1.1526	0.9699	1.008	0.9187
	36 h	1.5489	1.5894	1.4849	1.3687	1.4218	1.5925	1.1874	1.0825	1.1027
fig. 9a	OD values (DU145)
		Control			si-NC			si-MINK1
	0 h	0.8589	0.8466	0.8744	0.8769	0.8902	0.8813	0.8637	0.8849	0.8751
	12 h	1.1941	1.0991	1.1761	1.0948	1.1712	1.1534	0.9581	1.0693	1.1656
	24 h	1.3815	1.243	1.2831	1.2654	1.2997	1.3287	1.0604	1.1748	1.1058
	36 h	1.7362	1.5215	1.672	1.5771	1.6082	1.646	1.2758	1.1331	1.255
fig. 9b	Number of clones (PC-3)				fig. 9b	Number of clones (DU145)
	Control	si-NC	si-MINK1			Control	si-NC	si-MINK1
	208	257	86			58	46	33
	301	297	117			60	58	25
	200	262	98			79	69	12
fig. 9c	Cell migration (%) (PC-3)
		Control			si-NC			si-MINK1
	24 h	1.07	0.9	1.04	1.2	1.1	1.09	0.67	0.42	0.57
	48 h	0.91	1.02	1.08	0.93	0.93	1.03	0.62	0.6	0.73
fig. 9c	Cell migration (%) (DU145)
		Control			si-NC			si-MINK1
	24 h	1.28	0.85	0.87	1.31	1	0.97	0.4	0.33	0.72
	48 h	1.05	0.99	0.96	1.05	0.87	1.02	0.58	0.55	0.54
fig. 9d	Cell invasion (%) (PC-3)				Cell invasion (%) (DU145)
	Control	si-NC	si-MINK1		Control	si-NC	si-MINK1
	0.873745	1.08034	0.249641		0.997984	0.743952	0.199597
	1.00287	0.890961	0.137733		1.10081	0.961694	0.302419
	1.12339	0.740316	0.202296		0.90121	0.774194	0.241935
fig. 9e	Apoptosis (%) (PC-3)				Apoptosis (%) (DU145)
	Control	si-NC	si-MINK1		Control	si-NC	si-MINK1
	2.19	2.31	13.27		3.78	3.88	10.27
	2.06	2.42	14.2		4.11	4.36	11.5
	2.24	1.96	14.01		3.69	4.12	10.86

## Sheet: Fig. 10
fig. 10b	Cell cycle (%) (PC-3)
		Control			si-NC			si-MINK1
	G0/G1	72.52	71.7	72.32	73.98	73.71	74.45	81.74	81.06	82.44
	S	20.41	21.11	20.39	15.77	15.39	15.18	9.88	10.67	10.87
	G2/M	7.07	7.19	7.29	10.25	10.9	10.37	8.38	8.27	6.69
	Cell cycle (%) (DU145)
		Control			si-NC			si-MINK1
	G0/G1	26.54	25.6	26.43	30.33	31.36	30.77	48.18	49	47.85
	S	46.03	47.57	48.4	56.14	56.66	53.95	40.76	41.1	41.14
	G2/M	27.42	26.83	25.17	13.52	11.97	15.28	11.06	9.9	11.01
fig. 10c	Proteins expression (PC-3)
		Control			si-NC			si-MINK1
	cytosolic	0.46	0.48	0.42	0.42	0.45	0.39	0.44	0.47	0.42
	nuclear	0.42	0.45	0.39	0.46	0.49	0.43	0.07	0.08	0.06
	Proteins expression (DU145)
		Control			si-NC			si-MINK1
	cytosolic	0.48	0.51	0.45	0.46	0.49	0.42	0.47	0.5	0.44
	nuclear	0.38	0.41	0.35	0.35	0.38	0.33	0.07	0.07	0.05
